# Supplementary material for: Efficacy of New Generation Antidepressants: Differences Seem Illusory
Source: PLoS One. 2013 Jun 3;8(6):e63509. doi: 10.1371/journal.pone.0063509 (PMC3670872; doi:10.1371/journal.pone.0063509)
Supplement: Appendix S1 — R code to Replicate Output of MTC Meta-Analysis. (R) [file pone.0063509.s001.r]

#############################################################
#### MTC SIMULATION STUDY WITH CIPRIANI DATA (UNDER NULL)####
#############################################################

# R CODE OF MANUSCRIPT:
#
# Del Re, AC, Spielmans, GI Flückiger, C, Wampold, BE. (2013).
# Efficacy of New Generation Antidepressants: Differences seem Illusory. PLOS ONE.

## MULTIPLE TREATMENT COMPARISON META-ANALYSIS (MTC)
## USING THE R PACKAGE gemtc (VERSION O.1-3) & gemtc.jar (VERSION 0.14-3)

## CIPRIANI MTC DATASET
d <- read.table(textConnection("
                               study treatment wks rating  responders sampleSize responseimputedR eventD totalR_D
                               Annseaau1993 fluvoxamine 6 HAMD21 24 64 0 23 64
                               Annseaau1993 paroxetine 6 HAMD21 24 56 0 16 56
                               Clerc2001 fluvoxamine 6 HAMD24 32 56 0 17 56
                               Clerc2001 milnacipran 6 HAMD24 40 57 0 15 57
                               Dalery1998 fluvoxamine 6 HAMD17 53 90 0 24 90
                               Dalery1998 fluoxetine 6 HAMD17 54 94 0 20 94
                               Hackett1998 fluvoxamine 6 MADRS 14 34 1 13 34
                               Hackett1998 venlafaxine 6 MADRS 48 77 1 18 77
                               Kato2006 fluvoxamine 6 HAMD21 31 49 0 8 49
                               Kato2006 paroxetine 6 HAMD21 37 52 0 13 52
                               Kiev1997 fluvoxamine 7 HAMD21 17 30 1 11 30
                               Kiev1997 paroxetine 7 HAMD21 16 30 1 9 30
                               Nemeroff1995 fluvoxamine 7 HAMD21 19 49 1 21 49
                               Nemeroff1995 sertraline 7 HAMD21 21 48 1 9 48
                               Rapaport1995 fluvoxamine 7 HAMD21 30 51 1 7 51
                               Rapaport1995 fluoxetine 7 HAMD21 29 49 1 8 49
                               Rossini2002 fluvoxamine 7 HAMD21 29 40 0 1 40
                               Rossini2002 sertraline 7 HAMD21 28 48 0 3 48
                               Schoemaker2002 fluvoxamine 6 HAMD17 127 207 0 41 207
                               Schoemaker2002 mirtazapine 6 HAMD17 132 205 0 47 205
                               Timmerman1993 fluvoxamine 6 HAMD17 31 109 0 29 109
                               Timmerman1993 citalopram 6 HAMD17 33 108 0 22 108
                               Annseau1994 milnacipran 6 HAMD24 32 97 1 23 97
                               Annseau1994 fluoxetine 6 HAMD24 43 93 1 18 93
                               Guelfi1998 milnacipran 12 HAMD17 109 200 0 99 200
                               Guelfi1998 fluoxetine 12 HAMD17 51 100 0 50 100
                               Lee2002 milnacipran 6 HAMD17 15 39 1 16 39
                               Lee2002 fluoxetine 6 HAMD17 12 31 1 15 31
                               Sechter2000 milnacipran 6 HAMD17 74 149 1 29 149
                               Sechter2000 paroxetine 6 HAMD17 78 153 1 33 153
                               Yang2003 milnacipran 8 HAMD17 4 27 1 15 27
                               Yang2003 sertraline 8 HAMD17 2 26 1 11 26
                               Agren1999 mirtazapine 8 MADRS 116 137 0 18 137
                               Agren1999 citalopram 8 MADRS 117 133 0 8 133
                               Amini2005 mirtazapine 6 HAMD17 12 18 0 2 18
                               Amini2005 fluoxetine 6 HAMD17 8 18 0 3 18
                               Benkert1999 mirtazapine 6 HAMD17 74 139 0 30 139
                               Benkert1999 paroxetine 6 HAMD17 66 136 0 33 136
                               Guelfi2000 mirtazapine 8 HAMD17 48 78 0 18 78
                               Guelfi2000 venlafaxine 8 HAMD17 39 79 0 28 79
                               Hong2003 mirtazapine 6 HAMD17 35 66 0 30 66
                               Hong2003 fluoxetine 6 HAMD17 30 66 0 22 66
                               Kjernisted2002 mirtazapine 8 HAMD17 117 176 0 41 176
                               Kjernisted2002 sertraline 8 HAMD17 114 170 0 32 170
                               Schazberg2000 mirtazapine 8 HAMD17 72 128 0 29 128
                               Schazberg2000 paroxetine 8 HAMD17 60 126 0 39 126
                               Szegedi2005 mirtazapine 6 HAMD17 65 130 1 39 130
                               Szegedi2005 venlafaxine 6 HAMD17 52 128 1 47 128
                               Versiani2005 mirtazapine 8 HAMD17 106 147 0 NA 147
                               Versiani2005 fluoxetine 8 HAMD17 104 152 0 NA 152
                               Wade2003 mirtazapine 24 HAMD17 38 99 0 40 99
                               Wade2003 paroxetine 24 HAMD17 34 98 0 38 98
                               Wheatley1997 mirtazapine 6 HAMD17 39 66 0 17 66
                               Wheatley1997 fluoxetine 6 HAMD17 28 67 0 21 67
                               Winokur2000 mirtazapine 8 HAMD21 8 9 1 1 9
                               Winokur2000 fluoxetine 8 HAMD21 6 13 1 2 13
                               Akkaya2003 reboxetine 10 HAMD17 32 57 0 7 57
                               Akkaya2003 venlafaxine 10 HAMD17 37 50 0 7 50
                               Bosc1997a reboxetine 8 NA 49 126 0 38 126
                               Bosc1997a fluoxetine 8 NA 55 127 0 30 127
                               Bosc1997b reboxetine 8 NA 46 79 0 20 79
                               Bosc1997b fluoxetine 8 NA 51 89 0 20 89
                               Berlanga2004 reboxetine 8 HAMD21 27 47 0 8 47
                               Berlanga2004 citalopram 8 HAMD21 33 54 0 15 54
                               Clayton2002 reboxetine 8 HAMD17 59 150 0 63 150
                               Clayton2002 fluoxetine 8 HAMD17 79 150 0 47 150
                               Eker2005 reboxetine 10 HAMD17 16 25 0 5 25
                               Eker2005 sertraline 10 HAMD17 17 24 0 3 24
                               Langworth2006 reboxetine 12 HAMD21 83 177 0 65 177
                               Langworth2006 citalopram 12 HAMD21 112 173 0 36 173
                               Taner2006 reboxetine 8 HAMD17 14 22 1 5 22
                               Taner2006 fluoxetine 8 HAMD17 19 21 1 1 21
                               Coleman1999 sertraline 8 HAMD31 67 118 0 43 118
                               Coleman1999 bupropion 8 HAMD31 78 122 0 27 122
                               Chen2001 sertraline 6 CGI 26 45 0 0 45
                               Chen2001 venlafaxine 6 CGI 31 44 0 1 44
                               Bennie1995 sertraline 6 HAMD17 73 142 0 24 142
                               Bennie1995 fluoxetine 6 HAMD17 63 144 0 23 144
                               Fava2000 sertraline 12 HAMD17 37 43 0 10 43
                               Fava2000 fluoxetine 12 HAMD17 26 35 0 16 35
                               Fava2000 paroxetine 12 HAMD17 23 30 0 13 30
                               Fava2002 sertraline 10 HAMD17 70 96 0 26 96
                               Fava2002 fluoxetine 10 HAMD17 57 92 0 24 92
                               Fava2002 paroxetine 10 HAMD17 64 96 0 27 96
                               Newhouse2000 sertraline 12 HAMD24 85 117 0 37 117
                               Newhouse2000 fluoxetine 12 HAMD24 84 119 0 39 119
                               VanMoffaert1995 sertraline 8 HAMD17 49 83 0 14 83
                               VanMoffaert1995 fluoxetine 8 HAMD17 48 82 0 16 82
                               Oslin2003 sertraline 10 HAMD17 9 25 1 5 25
                               Oslin2003 venlafaxine 10 HAMD17 5 27 1 17 27
                               Mehtonen2000 sertraline 8 HAMD21 41 72 0 12 72
                               Mehtonen2000 venlafaxine 8 HAMD21 49 75 0 16 75
                               Kavoussi1997 sertraline 16 HAMD31 85 126 0 NA 126
                               Kavoussi1997 bupropion 16 HAMD31 82 122 0 NA 122
                               Croft1999 sertraline 8 HAMD29 79 119 0 39 119
                               Croft1999 bupropion 8 HAMD29 77 120 0 36 120
                               Zanardi1996 sertraline 6 HAMD21 18 24 0 0 24
                               Zanardi1996 paroxetine 6 HAMD21 6 22 0 9 22
                               Aguglia1993 sertraline 8 HAMD17 35 52 1 17 52
                               Aguglia1993 fluoxetine 8 HAMD17 26 56 1 31 56
                               Suri2000 sertraline 6 HAMD21 9 35 0 7 35
                               Suri2000 fluoxetine 6 HAMD21 5 18 0 2 18
                               Sir2005 sertraline 8 HAMD17 56 79 0 13 79
                               Sir2005 venlafaxine 8 HAMD17 56 84 0 25 79
                               Shelton2006 sertraline 8 HAMD17 45 82 0 19 82
                               Shelton2006 venlafaxine 8 HAMD17 49 78 0 11 78
                               DeWilde1993 paroxetine 6 HAMD21 25 37 0 6 37
                               DeWilde1993 fluoxetine 6 HAMD21 26 41 0 9 41
                               MY1045BRL0290601 paroxetine 12 HAMD21 217 357 0 137 357
                               MY1045BRL0290601 fluoxetine 12 HAMD21 244 351 0 114 351
                               MY1043BRL029060115 paroxetine 12 HAMD21 152 284 0 109 284
                               MY1043BRL029060115 fluoxetine 12 HAMD21 167 289 0 108 289
                               Tignol1993 paroxetine 6 MADRS 53 89 0 25 89
                               Tignol1993 fluoxetine 6 MADRS 54 87 0 33 87
                               Gagiano1993 paroxetine 6 HAMD21 30 45 0 8 45
                               Gagiano1993 fluoxetine 6 HAMD21 27 45 0 10 45
                               Wehis2000 paroxetine 6 HAMD31 40 52 0 8 52
                               Wehis2000 bupropion 6 HAMD31 34 48 0 8 48
                               z2906421 paroxetine 6 CGI-I NA 123 0 50 123
                               z2906421 fluoxetine 6 CGI-I NA 119 0 45 119
                               AbergWisted2000 paroxetine 8 MADRS 111 177 0 26 177
                               AbergWisted2000 sertraline 8 MADRS 116 176 0 33 176
                               Goldstein2004 paroxetine 8 HAMD17 34 87 0 38 87
                               Goldstein2004 duloxetine 8 HAMD17 81 177 0 69 177
                               Detke2004 paroxetine 8 HAMD17 63 86 0 10 86
                               Detke2004 duloxetine 8 HAMD17 126 188 0 21 188
                               z29060785 paroxetine 6 MADRS 77 199 0 41 199
                               z29060785 citalopram 6 MADRS 102 207 0 43 207
                               ID4091 paroxetine 8 HAMD17 38 89 0 31 89
                               ID4091 duloxetine 8 HAMD17 52 175 0 58 175
                               Chouinard1999 paroxetine 12 HAMD21 51 102 0 40 102
                               Chouinard1999 fluoxetine 12 HAMD21 53 101 0 33 101
                               Fava1998 paroxetine 12 HAMD21 32 55 0 16 55
                               Fava1998 fluoxetine 12 HAMD21 31 54 0 16 54
                               Ontiveros1994 paroxetine 6 HAMD 41 60 0 7 60
                               Ontiveros1994 fluoxetine 6 HAMD 35 62 0 9 62
                               z29060365 paroxetine 8 HAMD17 33 68 1 21 68
                               z29060365 fluoxetine 8 HAMD17 32 70 1 27 70
                               Baldwin2005 paroxetine 12 MADRS 111 159 0 14 159
                               Baldwin2005 escitalopram 12 MADRS 112 166 0 15 166
                               GeretseggerMY1021/BRC paroxetine 6 HAMD21 19 54 0 9 54
                               GeretseggerMY1021/BRC fluoxetine 6 HAMD21 8 52 0 9 52
                               Perahia2006 paroxetine 8 HAMD17 65 97 0 11 97
                               Perahia2006 duloxetine 8 HAMD17 139 196 0 23 196
                               Goldstein2002 duloxetine 8 HAMD17 32 70 0 24 70
                               Goldstein2002 fluoxetine 8 HAMD17 15 33 0 12 33
                               Allard2004 citalopram 12 MADRS 50 75 0 NA 75
                               Allard2004 venlafaxine 12 MADRS 49 76 0 NA 76
                               Ekselius1997 citalopram 8 MADRS 136 200 0 36 200
                               Ekselius1997 sertraline 8 MADRS 139 200 0 52 200
                               Khanzode2003 citalopram 12 HAMD21 3 33 1 3 33
                               Khanzode2003 fluoxetine 12 HAMD21 4 34 1 2 34
                               Stahl2000 citalopram 8 HAMD21 NA 107 0 24 107
                               Stahl2000 sertraline 8 HAMD21 NA 108 0 30 108
                               Bielski2004 escitalopram 8 MADRS 59 101 0 29 101
                               Bielski2004 venlafaxine 8 MADRS 47 101 0 35 101
                               Burke2000 escitalopram 8 MADRS 122 252 0 63 252
                               Burke2000 citalopram 8 MADRS 57 127 0 34 127
                               Lepola2001 escitalopram 8 MADRS 95 156 0 10 156
                               Lepola2001 citalopram 8 MADRS 79 161 0 9 161
                               Montgomery2004 escitalopram 8 HAMD17 113 148 0 23 148
                               Montgomery2004 venlafaxine 8 HAMD17 113 145 0 21 145
                               Colonna2005 escitalopram 12 MADRS 104 175 0 25 175
                               Colonna2005 citalopram 12 MADRS 96 182 0 30 182
                               Moore2005 escitalopram 8 MADRS 105 142 0 10 142
                               Moore2005 citalopram 8 MADRS 87 152 0 25 152
                               Nieremberg2007 escitalopram 8 HAMD17 109 274 0 66 274
                               Nieremberg2007 duloxetine 8 HAMD17 113 273 0 85 273
                               Wade2007 escitalopram 12 HAMD17 94 144 0 NA 144
                               Wade2007 duloxetine 12 HAMD17 81 151 0 NA 151
                               Khan2007 escitalopram 8 HAMD24 83 140 0 21 140
                               Khan2007 duloxetine 8 HAMD24 66 138 0 46 138
                               SCT-MD16 escitalopram 8 MADRS 65 102 1 36 102
                               SCT-MD16 fluoxetine 8 MADRS 65 103 1 26 103
                               Ventura2007 escitalopram 8 HAMD24 75 107 0 19 107
                               Ventura2007 sertraline 8 HAMD24 74 108 0 15 108
                               SCT-MD35 escitalopram 8 MADRS NA 138 0 32 138
                               SCT-MD35 bupropion 8 MADRS NA 138 0 34 138
                               SCT-MD02 escitalopram 8 MADRS NA 129 0 33 129
                               SCT-MD02 citalopram 8 MADRS NA 128 0 29 128
                               SCT-MD27 escitalopram 8 MADRS 69 136 1 28 136
                               SCT-MD27 sertraline 8 MADRS 78 138 1 25 138
                               Kasper2005 escitalopram 8 CGI-I 78 174 0 30 174
                               Kasper2005 fluoxetine 8 CGI-I 61 164 0 42 164
                               Alves1999 fluoxetine 12 HAMD17 35 47 0 9 47
                               Alves1999 venlafaxine 12 HAMD17 36 40 0 10 40
                               Bougerol1997a fluoxetine 8 HAMD21 113 184 1 21 184
                               Bougerol1997a citalopram 8 HAMD21 115 173 1 24 173
                               Bougerol1997b fluoxetine 8 MADRS 102 158 1 45 158
                               Bougerol1997b citalopram 8 MADRS 98 158 1 48 158
                               Clerc1994 fluoxetine 6 HAMD21 17 34 0 12 34
                               Clerc1994 venlafaxine 6 HAMD21 24 34 0 6 34
                               Coleman2001 fluoxetine 8 HAMD21 83 154 0 57 154
                               Coleman2001 bupropion 8 HAMD21 76 150 0 56 150
                               Costaesilva1998 fluoxetine 8 HAMD17 153 186 0 18 186
                               Costaesilva1998 venlafaxine 8 HAMD17 170 196 0 29 196
                               DeNayer2002 fluoxetine 12 HAMD17 29 73 0 24 73
                               DeNayer2002 venlafaxine 12 HAMD17 37 73 0 29 73
                               DiazMaritinez1998 fluoxetine 8 HAMD17 46 75 1 20 75
                               DiazMaritinez1998 venlafaxine 8 HAMD17 45 70 1 15 70
                               Dierick1996 fluoxetine 8 HAMD17 67 161 0 40 161
                               Dierick1996 venlafaxine 8 HAMD17 80 153 0 38 153
                               Feighner1991 fluoxetine 6 HAMD17 35 62 0 18 62
                               Feighner1991 bupropion 6 HAMD17 37 61 0 16 61
                               Rudolph1999 fluoxetine 8 HAMD21 51 103 0 29 103
                               Rudolph1999 venlafaxine 8 HAMD21 54 100 0 19 100
                               Sechter1999 sertraline 8 HAMD17 48 118 0 NA 118
                               Sechter1999 fluoxetine 8 HAMD17 35 120 0 NA 120
                               Silverstone1999 fluoxetine 12 HAMD21 75 119 0 32 119
                               Silverstone1999 venlafaxine 12 HAMD21 79 122 0 37 122
                               Tylee1997 fluoxetine 12 HAMD17 58 170 0 46 170
                               Tylee1997 venlafaxine 12 HAMD17 67 171 0 47 171
                               Tzanakaki2000 fluoxetine 6 HAMD21 31 54 0 12 54
                               Tzanakaki2000 venlafaxine 6 HAMD21  36 55 0 12 55
                               Schatzberg2006 fluoxetine 8 HAMD21 NA 100 0 30 100
                               Schatzberg2006 venlafaxine 8 HAMD21 NA 104 0 36 104
                               Nemeroff2007 fluoxetine 6 HAMD21 45 104 0 18 104
                               Nemeroff2007 venlafaxine 6 HAMD21 51 102 0 24 102
                               Thase2006 venlafaxine 12 HAMD17 82 177 0 81 177
                               Thase2006 bupropion 12 HAMD17 86 171 0 72 171
                               WXL101497 bupropion 8 MADRS 106 188 0 33 188
                               WXL101497 venlafaxine 8 MADRS 120 189 0 25 189
                               Clayton2006aw bupropion 8 HAMD17 82 141 0 32 141
                               Clayton2006aw escitalopram 8 HAMD17 90 138 0 33 138
                               Clayton2006bw bupropion 8 HAMD17 81 138 0 39 138
                               Clayton2006bw escitalopram 8 HAMD17 82 149 0 44 149
                               AK130939 bupropion 8 MADRS 115 204 0 45 204
                               AK130939 venlafaxine 8 MADRS 127 198 0 46 198
                               WELL_AK1A4006 bupropion 8 HAMD21 74 158 0 62 158
                               WELL_AK1A4006 fluoxetine 8 HAMD21 88 155 0 59 155
                               WELL_AK140016 bupropion 8 SIGH-D NA NA 0 14 69
                               WELL_AK140016 paroxetine 8 SIGH-D NA NA 0 18 71
                               McPartlin1998 venlafaxine 12 MADRS 113 183 0 47 183
                               McPartlin1998 paroxetine 12 MADRS 105 178 0 52 178
                               Boulenger2006 escitalopram 24 MADRS 162 232 1 25 232
                               Boulenger2006 paroxetine 24 MADRS 144 227 1 36 227"), header = TRUE)

# EXAMINE STRUCTURE AND CONVERT
str(d)
d$responders <- as.numeric(d$responders)
d$sampleSize <- as.numeric(d$sampleSize)
d2 <- d[!is.na(d$responders),c(1:2,5:6)] # RM NA VALUES

# TREATMENTS
tmt <- list(
  c('id'= 'bupropion', 'description' = 'bup'),
  c('id'= 'citalopram', 'description' = 'cit'),
  c('id'= 'duloxetine', 'description' = 'dul'),
  c('id'= 'escitalopram', 'description' = 'esc'),
  c('id'= 'fluoxetine', 'description' = 'flu'),
  c('id'= 'fluvoxamine', 'description' = 'fluv'),
  c('id'= 'milnacipran', 'description' = 'mil'),
  c('id'= 'mirtazapine', 'description' = 'mir'),
  c('id'= 'paroxetine', 'description' = 'par'),
  c('id'= 'reboxetine', 'description' = 'rebo'),
  c('id'= 'sertraline', 'description' = 'ser'),
  c('id'= 'venlafaxine', 'description' = 'ven'))


########################################
####        SIMULATE DATA           ####
########################################

set.seed(3232) # TO REPLICATE ANALYSES

# SUBSET DATASET
d3 <- d2[, -3]

# OVERALL RESPONSE IN CIPRIANI
with(d2, sum(responders)/sum(sampleSize))
# [1] 0.5672291

## FUNCTION TO GENERATE SIMULATED DATA AS 0/1 RESPONSES
simdat <- function(d, N = 1000) # ***CHANGE N FOR NUMBER OF SIMULATED DATASETS***
{
  len <- N * sum(d[["sampleSize"]])
  data.frame( response = rbinom(len, 1, 0.5672291), # SET PROBABILITY TO THAT OF OVERALL RESPONSE IN CIPRIANI
              treatment = rep(d[["treatment"]], d[["sampleSize"]]),
              replicate = rep(seq(N), each = len/N) )
}

library('plyr')  # LOAD PLYR PACKAGE TO CREATE DATASET

# GENERATE SIMULATED DATA
simdata <- ddply(d3, .(study), simdat)

# SUMMARIZE TO GET THE (SIMULATED) EQUIVALENT OF MAIN DATASET
simsumm <- ddply(simdata, .(study, treatment, replicate), summarise, 
                 responders = sum(response),
                 sampleSize = as.numeric(length(response)))

str(simsumm)   # CHECK THE STRUCTURE

simsumm <-simsumm[order(simsumm$replicate),] # SORT DATA BY replicate

# DUE TO COMPUTATIONAL INTENSITY:
# LETS USE HALF THE DATASET FOR EACH REPLICATION AND MERGE LATER

simsumm_a <- simsumm[1:(length(simsumm$study)*.5),]
simsumm_b <- simsumm[((length(simsumm$study)*.5)+1):length(simsumm$study),]


########################################
####          RUN MTC 1000X         ####
########################################

set.seed(3232) # TO REPLICATE ANALYSES

## MAIN FUNCTIONS 
library(plyr)
library('gemtc')

bCIfun <- function(d, treatments='tmt')
{
  require('gemtc')  
  net.sim <- mtc.network(description="cip", get(treatments), data=d)
  m.sim <- mtc.model(net.sim, type="consistency")
  results.sim <- try(mtc.run(m.sim), silent = TRUE)
  if (class(results.sim) == "try-error") return(NA) else results.sim
}

# ALL OUTPUT WILL BE PLACED IN A LIST CALLED simout (a and b)
simout_a <- dlply(simsumm_a, .(replicate), bCIfun, .progress = "time")
simout_b <- dlply(simsumm_b, .(replicate), bCIfun, .progress = "time")

# NOW ALL RELEVANT (RAW) SIMULATION DATA IS PROCESSED. NEXT IS TO PROCESS SUMMARY DATA
simout_TEMP <- lapply(simout_a, function(x) summary(x))
simout_TEMP2 <- lapply(simout_b, function(x) summary(x))

simout.sum <- rbind(simout_TEMP, simout_TEMP2)

# FUNCTION TO EXTRACT RELEVANT DATA AND PLACE IN DATAFRAME
bCIfun11 <- function(d)
{
  require('gemtc')  
  compare <- row.names(d$statistics)
  out <-data.frame(compare = compare[!compare=="sd.d"],
                   b = d$statistics[!compare=="sd.d", 1],
                   sd = d$statistics[!compare=="sd.d", 2],
                   LCL = d$quantiles[!compare=="sd.d", 5],
                   UCL = d$quantiles[!compare=="sd.d", 1])
  out
}


sim11 <- ldply(simout.sum, bCIfun11)

sim11 <- mutate(sim11, 
                replicate = rep(seq(length(compare)/length(unique(compare))), 
                                each = length(unique(compare))),
                OR = exp(b), OR.LCL = exp(LCL),
                OR.UCL = exp(UCL),
                t1error = as.factor(ifelse(sign(LCL) == sign(UCL),
                                           "yes","no")))

## CHANGE REFERENCE GRP AND REPEAT ANALYSES REMOVING PREVIOUS REFERENCE
## NOTE: RUN FUNCTIONS CODE IN APPENDIX [RELATIVE EFFECTS] FIRST, OTHERWISE CODE WILL THROW ERROR

relata <-ldply(simout_a,  bCIfun10, .progress = "time")
relatb <-ldply(simout_b,  bCIfun10, .progress = "time")
relat10 <- rbind(relata,relatb)

sim10 <- mutate(relat10,
                replicate = rep(seq(length(compare)/length(unique(compare))), 
                                each = length(unique(compare))),
                OR = exp(b), OR.LCL = exp(LCL),
                OR.UCL = exp(UCL),
                t1error = as.factor(ifelse(sign(LCL) == sign(UCL),
                                           "yes","no")))

relata <-ldply(simout_a,  bCIfun9, .progress = "time")
relatb <-ldply(simout_b,  bCIfun9, .progress = "time")
relat9 <- rbind(relata,relatb)

sim9 <- mutate(relat9,
               replicate = rep(seq(length(compare)/length(unique(compare))), 
                               each = length(unique(compare))),
               OR = exp(b), OR.LCL = exp(LCL),
               OR.UCL = exp(UCL),
               t1error = as.factor(ifelse(sign(LCL) == sign(UCL),
                                          "yes","no")))

relata <-ldply(simout_a,  bCIfun8, .progress = "time")
relatb <-ldply(simout_b,  bCIfun8, .progress = "time")
relat8 <- rbind(relata,relatb)

sim8 <- mutate(relat8,
               replicate = rep(seq(length(compare)/length(unique(compare))), 
                               each = length(unique(compare))),
               OR = exp(b), OR.LCL = exp(LCL),
               OR.UCL = exp(UCL),
               t1error = as.factor(ifelse(sign(LCL) == sign(UCL),
                                          "yes","no")))

relata <-ldply(simout_a,  bCIfun7, .progress = "time")
relatb <-ldply(simout_b,  bCIfun7, .progress = "time")
relat7 <- rbind(relata,relatb)

sim7 <- mutate(relat7,
               replicate = rep(seq(length(compare)/length(unique(compare))), 
                               each = length(unique(compare))),
               OR = exp(b), OR.LCL = exp(LCL),
               OR.UCL = exp(UCL),
               t1error = as.factor(ifelse(sign(LCL) == sign(UCL),
                                          "yes","no")))

relata <-ldply(simout_a,  bCIfun6, .progress = "time")
relatb <-ldply(simout_b,  bCIfun6, .progress = "time")
relat6 <- rbind(relata,relatb)

sim6 <- mutate(relat6,
               replicate = rep(seq(length(compare)/length(unique(compare))), 
                               each = length(unique(compare))),
               OR = exp(b), OR.LCL = exp(LCL),
               OR.UCL = exp(UCL),
               t1error = as.factor(ifelse(sign(LCL) == sign(UCL),
                                          "yes","no")))

relata <-ldply(simout_a,  bCIfun5, .progress = "time")
relatb <-ldply(simout_b,  bCIfun5, .progress = "time")
relat5 <- rbind(relata,relatb)

sim5 <- mutate(relat5,
               replicate = rep(seq(length(compare)/length(unique(compare))), 
                               each = length(unique(compare))),
               OR = exp(b), OR.LCL = exp(LCL),
               OR.UCL = exp(UCL),
               t1error = as.factor(ifelse(sign(LCL) == sign(UCL),
                                          "yes","no")))

relata <-ldply(simout_a,  bCIfun4, .progress = "time")
relatb <-ldply(simout_b,  bCIfun4, .progress = "time")
relat4 <- rbind(relata,relatb)

sim4 <- mutate(relat4,
               replicate = rep(seq(length(compare)/length(unique(compare))), 
                               each = length(unique(compare))),
               OR = exp(b), OR.LCL = exp(LCL),
               OR.UCL = exp(UCL),
               t1error = as.factor(ifelse(sign(LCL) == sign(UCL),
                                          "yes","no")))

relata <-ldply(simout_a,  bCIfun3, .progress = "time")
relatb <-ldply(simout_b,  bCIfun3, .progress = "time")
relat3 <- rbind(relata,relatb)

sim3 <- mutate(relat3,
               replicate = rep(seq(length(compare)/length(unique(compare))), 
                               each = length(unique(compare))),
               OR = exp(b), OR.LCL = exp(LCL),
               OR.UCL = exp(UCL),
               t1error = as.factor(ifelse(sign(LCL) == sign(UCL),

relata <-ldply(simout_a,  bCIfun2, .progress = "time")
relatb <-ldply(simout_b,  bCIfun2, .progress = "time")
relat2 <- rbind(relata,relatb)

sim2 <- mutate(relat2,
               replicate = rep(seq(length(compare)/length(unique(compare))), 
                               each = length(unique(compare))),
               OR = exp(b), OR.LCL = exp(LCL),
               OR.UCL = exp(UCL),
               t1error = as.factor(ifelse(sign(LCL) == sign(UCL),
                                          "yes","no")))

relata <-ldply(simout_a,  bCIfun1, .progress = "time")
relatb <-ldply(simout_b,  bCIfun1, .progress = "time")
relat1 <- rbind(relata,relatb)

sim1 <- mutate(relat1,
               replicate = rep(seq(length(compare)/length(unique(compare))), 
                               each = length(unique(compare))),
               OR = exp(b), OR.LCL = exp(LCL),
               OR.UCL = exp(UCL),
               t1error = as.factor(ifelse(sign(LCL) == sign(UCL),
                                          "yes","no")))

# SUMMARY OF EACH CONTRAST
summary(sim1)
summary(sim2)
summary(sim3)
summary(sim4)
summary(sim5)
summary(sim6)
summary(sim7)
summary(sim8)
summary(sim9)
summary(sim10)
summary(sim11)

# PROBABILITY OF X FALSE POSITIVES WITHIN EACH REPLICATION

fp <- function(x) length(x$t1error[x$t1error=='yes'])

fp11 <- ddply(sim11, .(replicate), fp)
fp11$N_FP <- as.factor(fp11$V1)
fp11$FP <- with(fp11, as.factor(ifelse(V1>=1, 'FP', "noFP")))
fp11$FP2 <- with(fp11, as.factor(ifelse(V1>(.05*66), 'unexpectedERROR', "expectedERROR")))
fp10 <- ddply(sim10, .(replicate), fp)
fp10$N_FP <- as.factor(fp10$V1)
fp10$FP <- with(fp10, as.factor(ifelse(V1>=1, 'FP', "noFP")))
fp10$FP2 <- with(fp10, as.factor(ifelse(V1>(.05*66), 'unexpectedERROR', "expectedERROR")))
fp9 <- ddply(sim9, .(replicate), fp)
fp9$N_FP <- as.factor(fp9$V1)
fp9$FP <- with(fp9, as.factor(ifelse(V1>=1, 'FP', "noFP")))
fp9$FP2 <- with(fp9, as.factor(ifelse(V1>(.05*66), 'unexpectedERROR', "expectedERROR")))
fp8 <- ddply(sim8, .(replicate), fp)
fp8$N_FP <- as.factor(fp8$V1)
fp8$FP <- with(fp8, as.factor(ifelse(V1>=1, 'FP', "noFP")))
fp8$FP2 <- with(fp8, as.factor(ifelse(V1>(.05*66), 'unexpectedERROR', "expectedERROR")))
fp7 <- ddply(sim7, .(replicate), fp)
fp7$N_FP <- as.factor(fp7$V1)
fp7$FP <- with(fp7, as.factor(ifelse(V1>=1, 'FP', "noFP")))
fp7$FP2 <- with(fp7, as.factor(ifelse(V1>(.05*66), 'unexpectedERROR', "expectedERROR")))
fp6 <- ddply(sim6, .(replicate), fp)
fp6$N_FP <- as.factor(fp6$V1)
fp6$FP <- with(fp6, as.factor(ifelse(V1>=1, 'FP', "noFP")))
fp6$FP2 <- with(fp6, as.factor(ifelse(V1>(.05*66), 'unexpectedERROR', "expectedERROR")))
fp5 <- ddply(sim5, .(replicate), fp)
fp5$N_FP <- as.factor(fp5$V1)
fp5$FP <- with(fp5, as.factor(ifelse(V1>=1, 'FP', "noFP")))
fp5$FP2 <- with(fp5, as.factor(ifelse(V1>(.05*66), 'unexpectedERROR', "expectedERROR")))
fp4 <- ddply(sim4, .(replicate), fp)
fp4$N_FP <- as.factor(fp4$V1)
fp4$FP <- with(fp4, as.factor(ifelse(V1>=1, 'FP', "noFP")))
fp4$FP2 <- with(fp4, as.factor(ifelse(V1>(.05*66), 'unexpectedERROR', "expectedERROR")))
fp3 <- ddply(sim3, .(replicate), fp)
fp3$N_FP <- as.factor(fp3$V1)
fp3$FP <- with(fp3, as.factor(ifelse(V1>=1, 'FP', "noFP")))
fp3$FP2 <- with(fp3, as.factor(ifelse(V1>(.05*66), 'unexpectedERROR', "expectedERROR")))
fp2 <- ddply(sim2, .(replicate), fp)
fp2$N_FP <- as.factor(fp2$V1)
fp2$FP <- with(fp2, as.factor(ifelse(V1>=1, 'FP', "noFP")))
fp2$FP2 <- with(fp2, as.factor(ifelse(V1>(.05*66), 'unexpectedERROR', "expectedERROR")))
fp1 <- ddply(sim1, .(replicate), fp)
fp1$N_FP <- as.factor(fp1$V1)
fp1$FP <- with(fp1, as.factor(ifelse(V1>=1, 'FP', "noFP")))
fp1$FP2 <- with(fp1, as.factor(ifelse(V1>(.05*66), 'unexpectedERROR', "expectedERROR")))

summary(fp11) 
summary(fp10) 
summary(fp9) 
summary(fp8) 
summary(fp7) 
summary(fp6)
summary(fp5)
summary(fp4) 
summary(fp3) 
summary(fp2)
summary(fp1) 

## TOTAL PROBABILITY OF ONE FALSE POSITIVE IN EACH REPLICATION WITH 66 COMPARISONS

# FIRST APPEND ALL DATASETS:
simall <- rbind(sim11, sim10, sim9, sim8, sim7, sim6, sim5, sim4, sim3, sim2, sim1)
fpall <- ddply(simall, .(replicate), fp) 
fpall$N_FP <- as.factor(fpall$V1)
fpall$FP <- with(fpall, as.factor(ifelse(V1>=1, 'FP', "noFP")))
fpall$FP2 <- with(fpall, as.factor(ifelse(V1>(.05*66), 'unexpectedERROR', "expectedERROR")))

summary(fpall)
                                          
# EXPECTATION
n.fp <- as.numeric(c(0:16,18:19))  
sim.prob <-as.numeric(summary(fpall$N_FP)/1000) # PROBABILITY OF FP
sum(sim.prob*n.fp)  # 2.684

bin.prob <-round(dbinom(0:66, 66, 0.05), digits=10)[1:19] # BINOMINAL DIST OF PROB OF X SUCCESSES P=.05
sum(bin.prob*n.fp)  # 3.3

                                          
#### GRAPH ####
                                          
library(ggplot2)  # LOAD GRAPHICS PACKAGE
                                          
# DATA FOR GRAPHIC 
sim.prob <-as.numeric(summary(fpall$N_FP)/1000) # PROBABILITY OF FP
dat.sim <- data.frame(n.fp, Test="Sim", Probability=sim.prob)                                          
                                          
ggplot(dat.sim, aes(x=n.fp, y=Probability)) + 
              geom_bar( stat = "identity")  + 
              ggtitle("Probability of Significant Contrasts from Simulation (66 Contrasts)")+
              xlab("Number of Significant Contrasts (Under Null)") +
              labs(fill="")

                                          
#### REBOXETINE UNIVARIATE REML META-ANALYSIS  ####

## LOAD DATASET
m <-read.csv("rebox_MAd.csv", header=TRUE)

## LOAD 'MAd' META-ANALYSIS PACKAGE IN R
# library(RcmdrPlugin.MA) # GUI FOR META-ANALYSIS IN R
library(MAd)


## OMNIBUS TEST OF NO TREATMENT DIFFERENCES
m0 <- mareg(log(or) ~ 1, var = var.or, data= m)
summary(m0) # VALUES ARE IN LOG ODDS

exp(m0$b) # OR OF OMNIBUS
exp(m0$ci.l) # OR OF CI LOWER
exp(m0$ci.u) # OR OF CI UPPER


#### APPENDIX ####

# RELATIVE EFFECTS FUNCTIONS
bCIfun10 <- function(d)
{
  require('gemtc') 
  results.sim <- try(relative.effect(d,  'bupropion' , 
                                     c("citalopram",
                                       'duloxetine',
                                       'escitalopram',
                                       'fluvoxamine',
                                       'milnacipran',
                                       'mirtazapine',
                                       'paroxetine',
                                       'reboxetine',
                                       'sertraline',
                                       'venlafaxine')), 
                     silent = TRUE) # CHANGE THIS FOR EACH MED
  if (class(results.sim) == "try-error") return(NA) else {
    compare <- row.names(summary(results.sim)$statistics)
    out <-data.frame(compare = compare[!compare=="sd.d"],
                     #replicate = rep(unique(d$replicate),length(compare)-1),
                     b = summary(results.sim)$statistics[!compare=="sd.d", 1],
                     sd = summary(results.sim)$statistics[!compare=="sd.d", 2],
                     LCL = summary(results.sim)$quantiles[!compare=="sd.d", 5],
                     UCL = summary(results.sim)$quantiles[!compare=="sd.d", 1])
    #rownames(out)<-NULL
  }
  out
}

bCIfun9 <- function(d)
{
  require('gemtc') 
  results.sim <- try(relative.effect(d,  "citalopram",
                                     c('duloxetine',
                                       'escitalopram',
                                       'fluvoxamine',
                                       'milnacipran',
                                       'mirtazapine',
                                       'paroxetine',
                                       'reboxetine',
                                       'sertraline',
                                       'venlafaxine')), 
                     silent = TRUE) # CHANGE THIS FOR EACH MED
  if (class(results.sim) == "try-error") return(NA) else {
    compare <- row.names(summary(results.sim)$statistics)
    out <-data.frame(compare = compare[!compare=="sd.d"],
                     #replicate = rep(unique(d$replicate),length(compare)-1),
                     b = summary(results.sim)$statistics[!compare=="sd.d", 1],
                     sd = summary(results.sim)$statistics[!compare=="sd.d", 2],
                     LCL = summary(results.sim)$quantiles[!compare=="sd.d", 5],
                     UCL = summary(results.sim)$quantiles[!compare=="sd.d", 1])
    #rownames(out)<-NULL
  }
  out
}

bCIfun8 <- function(d)
{
  require('gemtc') 
  results.sim <- try(relative.effect(d,  'duloxetine',
                                     c('escitalopram',
                                       'fluvoxamine',
                                       'milnacipran',
                                       'mirtazapine',
                                       'paroxetine',
                                       'reboxetine',
                                       'sertraline',
                                       'venlafaxine')), 
                     silent = TRUE) # CHANGE THIS FOR EACH MED
  if (class(results.sim) == "try-error") return(NA) else {
    compare <- row.names(summary(results.sim)$statistics)
    out <-data.frame(compare = compare[!compare=="sd.d"],
                     #replicate = rep(unique(d$replicate),length(compare)-1),
                     b = summary(results.sim)$statistics[!compare=="sd.d", 1],
                     sd = summary(results.sim)$statistics[!compare=="sd.d", 2],
                     LCL = summary(results.sim)$quantiles[!compare=="sd.d", 5],
                     UCL = summary(results.sim)$quantiles[!compare=="sd.d", 1])
    #rownames(out)<-NULL
  }
  out
}

bCIfun7 <- function(d)
{
  require('gemtc') 
  results.sim <- try(relative.effect(d,  'escitalopram',
                                     c('fluvoxamine',
                                       'milnacipran',
                                       'mirtazapine',
                                       'paroxetine',
                                       'reboxetine',
                                       'sertraline',
                                       'venlafaxine')), 
                     silent = TRUE) # CHANGE THIS FOR EACH MED
  if (class(results.sim) == "try-error") return(NA) else {
    compare <- row.names(summary(results.sim)$statistics)
    out <-data.frame(compare = compare[!compare=="sd.d"],
                     #replicate = rep(unique(d$replicate),length(compare)-1),
                     b = summary(results.sim)$statistics[!compare=="sd.d", 1],
                     sd = summary(results.sim)$statistics[!compare=="sd.d", 2],
                     LCL = summary(results.sim)$quantiles[!compare=="sd.d", 5],
                     UCL = summary(results.sim)$quantiles[!compare=="sd.d", 1])
    #rownames(out)<-NULL
  }
  out
}

bCIfun6 <- function(d)
{
  require('gemtc') 
  results.sim <- try(relative.effect(d, 'fluvoxamine',
                                     c('milnacipran',
                                       'mirtazapine',
                                       'paroxetine',
                                       'reboxetine',
                                       'sertraline',
                                       'venlafaxine')), 
                     silent = TRUE) # CHANGE THIS FOR EACH MED
  if (class(results.sim) == "try-error") return(NA) else {
    compare <- row.names(summary(results.sim)$statistics)
    out <-data.frame(compare = compare[!compare=="sd.d"],
                     #replicate = rep(unique(d$replicate),length(compare)-1),
                     b = summary(results.sim)$statistics[!compare=="sd.d", 1],
                     sd = summary(results.sim)$statistics[!compare=="sd.d", 2],
                     LCL = summary(results.sim)$quantiles[!compare=="sd.d", 5],
                     UCL = summary(results.sim)$quantiles[!compare=="sd.d", 1])
    #rownames(out)<-NULL
  }
  out
}

bCIfun5 <- function(d)
{
  require('gemtc') 
  results.sim <- try(relative.effect(d, 'milnacipran',
                                     c('mirtazapine',
                                       'paroxetine',
                                       'reboxetine',
                                       'sertraline',
                                       'venlafaxine')), 
                     silent = TRUE) # CHANGE THIS FOR EACH MED
  if (class(results.sim) == "try-error") return(NA) else {
    compare <- row.names(summary(results.sim)$statistics)
    out <-data.frame(compare = compare[!compare=="sd.d"],
                     #replicate = rep(unique(d$replicate),length(compare)-1),
                     b = summary(results.sim)$statistics[!compare=="sd.d", 1],
                     sd = summary(results.sim)$statistics[!compare=="sd.d", 2],
                     LCL = summary(results.sim)$quantiles[!compare=="sd.d", 5],
                     UCL = summary(results.sim)$quantiles[!compare=="sd.d", 1])
    #rownames(out)<-NULL
  }
  out
}

bCIfun4 <- function(d)
{
  require('gemtc') 
  results.sim <- try(relative.effect(d, 'mirtazapine',
                                     c('paroxetine',
                                       'reboxetine',
                                       'sertraline',
                                       'venlafaxine')), 
                     silent = TRUE) # CHANGE THIS FOR EACH MED
  if (class(results.sim) == "try-error") return(NA) else {
    compare <- row.names(summary(results.sim)$statistics)
    out <-data.frame(compare = compare[!compare=="sd.d"],
                     #replicate = rep(unique(d$replicate),length(compare)-1),
                     b = summary(results.sim)$statistics[!compare=="sd.d", 1],
                     sd = summary(results.sim)$statistics[!compare=="sd.d", 2],
                     LCL = summary(results.sim)$quantiles[!compare=="sd.d", 5],
                     UCL = summary(results.sim)$quantiles[!compare=="sd.d", 1])
    #rownames(out)<-NULL
  }
  out
}

bCIfun3 <- function(d)
{
  require('gemtc') 
  results.sim <- try(relative.effect(d, 'paroxetine',
                                     c('reboxetine',
                                       'sertraline',
                                       'venlafaxine')), 
                     silent = TRUE) # CHANGE THIS FOR EACH MED
  if (class(results.sim) == "try-error") return(NA) else {
    compare <- row.names(summary(results.sim)$statistics)
    out <-data.frame(compare = compare[!compare=="sd.d"],
                     #replicate = rep(unique(d$replicate),length(compare)-1),
                     b = summary(results.sim)$statistics[!compare=="sd.d", 1],
                     sd = summary(results.sim)$statistics[!compare=="sd.d", 2],
                     LCL = summary(results.sim)$quantiles[!compare=="sd.d", 5],
                     UCL = summary(results.sim)$quantiles[!compare=="sd.d", 1])
    #rownames(out)<-NULL
  }
  out
}

bCIfun2 <- function(d)
{
  require('gemtc') 
  results.sim <- try(relative.effect(d, 'reboxetine',
                                     c('sertraline',
                                       'venlafaxine')), 
                     silent = TRUE) # CHANGE THIS FOR EACH MED
  if (class(results.sim) == "try-error") return(NA) else {
    compare <- row.names(summary(results.sim)$statistics)
    out <-data.frame(compare = compare[!compare=="sd.d"],
                     #replicate = rep(unique(d$replicate),length(compare)-1),
                     b = summary(results.sim)$statistics[!compare=="sd.d", 1],
                     sd = summary(results.sim)$statistics[!compare=="sd.d", 2],
                     LCL = summary(results.sim)$quantiles[!compare=="sd.d", 5],
                     UCL = summary(results.sim)$quantiles[!compare=="sd.d", 1])
    #rownames(out)<-NULL
  }
  out
}

bCIfun1 <- function(d)
{
  require('gemtc') 
  results.sim <- try(relative.effect(d, 'sertraline',
                                     c('venlafaxine')), 
                     silent = TRUE) # CHANGE THIS FOR EACH MED
  if (class(results.sim) == "try-error") return(NA) else {
    compare <- row.names(summary(results.sim)$statistics)
    out <-data.frame(compare = compare[!compare=="sd.d"],
                     #replicate = rep(unique(d$replicate),length(compare)-1),
                     b = summary(results.sim)$statistics[!compare=="sd.d", 1],
                     sd = summary(results.sim)$statistics[!compare=="sd.d", 2],
                     LCL = summary(results.sim)$quantiles[!compare=="sd.d", 5],
                     UCL = summary(results.sim)$quantiles[!compare=="sd.d", 1])
    #rownames(out)<-NULL
  }
  out
}
